# Supplementary material for: Ureteral dilatation detected in magnetic resonance imaging predicts vesicoureteral reflux in children with urinary tract infection
Source: PLoS One. 2018 Dec 21;13(12):e0209595. doi: 10.1371/journal.pone.0209595 (PMC6303055; doi:10.1371/journal.pone.0209595)
Supplement: S1 File — (XLSX) [file pone.0209595.s001.xlsx]

## Sheet: Sheet1
UPN	Diagnosis	Age at admission（months）	Sex	Duration of fever before admission	Past history of UTI	Antibiotics before admission	Urine culture	Details of urine culture	Blood culture	Details of blood culture	WBC count	Neutrophil count	CRP	pyuria	bacteriuria	uric blood	MRI score	Type of lesions	Ureteral dilatation (class)	Follow-up MRI performed	Follow-up MRI positive	VCG performed	VUR positive	VUR grade	high grade VUR	low grade VUR	CECT performed	CECT positive	US performed	US positive	Duration of fever after admission	Details of Antibiotics after admission
1	lower UTI	6	F	1	No	No	Positive	E.coli（ESBL）	Negative		26100	18009	8.1	Positive	Positive	Negative	2	na	1	Yes	No	Yes	No	na	No	No	Yes	No	Yes	Yes	3	CTX
2	upper UTI	3	M	2	No	No	Positive	E.coli	Negative		15800	10112	3.9	Positive	Positive	Positive	6	A	1	Yes	Yes	Yes	No	na	No	No	Yes	Yes	Yes	No	1	CTX
3	others	33	F	2	No	Yes	Negative		Negative		23400	18018	12.1	Negative	Negative	Negative	1	na	1	No	na	na	na	na	na	na	Yes	No	Yes	No	1	CTX
4	upper UTI	4	M	4	No	No	Positive	E.coli	Negative		17200	12900	10.3	Positive	Positive	Positive	5	A	3	No	na	Yes	Yes	4	Yes	No	Yes	Yes	Yes	No	1	CTRX
5	lower UTI	3	M	3	No	No	Positive	E.coli（ESBL）	Negative		17100	7524	4.2	Positive	Positive	Positive	2	na	1	Yes	No	Yes	No	na	No	No	Yes	No	Yes	Yes	1	CTX
6	others	7	F	1	No	Yes	Negative		Negative		22400	9408	4.37	Negative	Negative	Negative	3	na	1	No	na	na	na	na	na	na	No	na	Yes	No	1	CTX
7	upper UTI	5	M	2	Yes	Yes	Positive	enterococcus avium	Negative		20800	11856	6.9	Positive	Negative	Negative	6	A	1	No	na	No	na	na	na	na	No	na	Yes	No	1	CTX
8	others	22	M	4	No	No	Negative		Negative		10600	6996	5	Negative	Negative	Negative	3	na	1	No	na	na	na	na	na	na	Yes	No	Yes	No	3	CTRX
9	upper UTI	2	M	2	No	Yes	Positive	E.coli	Negative		11900	4998	4.4	Positive	Negative	Negative	4	A	1	No	na	No	na	na	na	na	No	na	Yes	No	1	CTX
10	upper UTI	4	M	1	Yes	No	Positive	E.coli	Negative		25100	17319	2.9	Negative	Negative	Negative	4	A	2	No	na	Yes	Yes	4	Yes	No	Yes	Yes	Yes	Yes	1	CTX
11	upper UTI	1	M	1	No	No	Positive	Enterobacter aerogenes	Negative		7900	4819	3.6	Positive	Negative	Negative	7	A	2	Yes	No	Yes	No	na	No	No	Yes	No	Yes	No	1	CTX
12	upper UTI	4	M	2	No	No	Positive	E.faecalis	Negative		20100	10452	4.7	Negative	Negative	Negative	9	A	2	Yes	No	Yes	Yes	4	Yes	No	Yes	Yes	Yes	No	2	CTX
13	upper UTI	95	M	2	Yes	Yes	Negative		Negative		19900	18507	19.7	Positive	Negative	Negative	9	A	2	No	na	Yes	Yes	3	No	Yes	Yes	Yes	Yes	No	1	CTX
14	upper UTI	10	M	3	Yes	No	Positive	E.coli	Negative		22100	13923	7.9	Positive	Positive	Positive	9	A	3	Yes	Yes	Yes	No	na	No	No	Yes	Yes	Yes	No	1	CTX
15	upper UTI	7	F	2	No	No	Negative		Negative		36000	24840	14.9	Negative	Negative	Negative	9	A	1	Yes	No	Yes	No	na	No	No	Yes	Yes	Yes	No	1	CTX
16	others	6	M	2	No	No	Negative		Negative		28000	11200	9.6	Negative	Negative	Negative	1	na	1	No	na	na	na	na	na	na	Yes	No	Yes	No	2	CTX
17	others	100	F	3	No	Yes	Negative		Negative		12600	11088	3.2	Positive	Negative	Positive	1	na	2	No	na	na	na	na	na	na	Yes	No	Yes	No	3	CTX
18	upper UTI	3	M	1	No	No	Positive	E.coli	Negative		10000	8300	2.8	Positive	Positive	Negative	4	A	4	No	na	Yes	Yes	5	Yes	No	Yes	Yes	Yes	Yes	2	CTX
19	others	70	F	3	No	Yes	Negative		Negative		16900	12506	12.8	Negative	Negative	Negative	2	na	1	No	na	na	na	na	na	na	Yes	No	Yes	No	2	CTX
20	upper UTI	48	F	2	No	No	Positive	E.coli	Negative		17800	12104	3.5	Positive	Positive	Positive	4	A	1	No	na	Yes	Yes	4	Yes	No	Yes	Yes	Yes	Yes	na	CTX
21	lower UTI	11	M	1	No	No	Positive	enterococcus avium	Negative		24500	17885	3	Negative	Negative	Positive	1	na	1	No	na	Yes	No	na	No	No	Yes	No	Yes	No	1	CTX
22	upper UTI	7	F	5	No	No	Positive	E.coli	Negative		19100	8786	13.6	Positive	Negative	Positive	7	B	3	No	na	Yes	No	na	No	No	Yes	No	Yes	No	1	CTX
23	others	11	F	3	No	No	Negative		Negative		9000	4500	4.1	Negative	Negative	Negative	3	na	2	No	na	na	na	na	na	na	Yes	No	Yes	No	2	CTX
24	upper UTI	6	F	2	No	No	Positive	E.coli	Negative		17200	9804	4.5	Positive	Negative	Positive	7	A	4	Yes	No	Yes	Yes	3	No	Yes	Yes	Yes	Yes	No	1	CTX
25	upper UTI	46	M	6	Yes	Yes	Negative		Negative		9400	6674	10.1	Negative	Negative	Negative	4	B	1	Yes	Yes	Yes	Yes	2	No	Yes	No	na	No	na	1	CTX
26	upper UTI	3	M	1	No	No	Negative		Negative		18000	10440	4.6	Negative	Negative	Negative	6	A	1	Yes	Yes	Yes	Yes	2	No	Yes	No	na	No	na	2	CTX
27	others	49	F	3	No	No	Negative		Negative		23000	21160	8.6	Negative	Negative	Negative	3	na	1	No	na	na	na	na	na	na	No	na	No	na	1	CTX
28	upper UTI	8	F	3	No	No	Positive	E.coli	Negative		17300	8304	16.6	Positive	Positive	Positive	8	A	1	No	na	Yes	No	na	No	No	No	na	No	na	2	CTX
29	upper UTI	14	M	5	No	No	Negative		Negative		32000	24960	5.6	Positive	Positive	Negative	4	B	1	Yes	Yes	Yes	No	na	No	No	No	na	No	na	1	CTX
30	others	21	F	3	No	No	Negative		Negative		10900	6322	5.8	Negative	Negative	Positive	2	na	1	No	na	na	na	na	na	na	No	na	No	na	2	CTX
31	upper UTI	5	M	2	No	Yes	Negative		Negative		21200	7420	5.1	Positive	Negative	Negative	5	B	2	No	na	No	na	na	na	na	No	na	No	na	1	ABPC/SBT
32	upper UTI	6	M	1	No	No	Positive	E.coli	Negative		6400	3456	9.8	Positive	Positive	Positive	5	A	2	Yes	Yes	Yes	No	na	No	No	No	na	No	na	1	CTX
33	upper UTI	30	F	2	Yes	No	Negative		Negative		14200	10934	7.9	Positive	Positive	Positive	6	A	1	No	na	Yes	No	na	No	No	No	na	No	na	1	CTX
34	upper UTI	2	M	1	No	No	Negative		Negative		10600	6466	3.8	Positive	Negative	Negative	9	A	2	Yes	Yes	Yes	Yes	4	Yes	No	No	na	No	na	1	CTX
35	upper UTI	50	F	4	No	na	Negative		Negative		10000	5400	5.3	Positive	Negative	Negative	7	B	1	No	na	No	na	na	na	na	No	na	No	na	1	CTX
36	upper UTI	51	F	1	Yes	Yes	Positive	E.coli	Negative		11900	7616	5.7	Positive	Negative	Positive	9	A	2	Yes	Yes	Yes	Yes	3	No	Yes	No	na	No	na	na	CTX
37	lower UTI	2	M	1	No	No	Positive	E.coli	Negative		16200	8424	1.8	Positive	Positive	Positive	3	na	1	Yes	No	No	na	na	na	na	No	na	No	na	1	CTX
38	upper UTI	5	F	8	No	No	Negative		Negative		13300	7448	8.7	Positive	Positive	Positive	9	A	1	Yes	Yes	Yes	No	na	No	No	No	na	No	na	2	CTX
39	upper UTI	8	M	6	No	No	Positive	E.coli	Negative		11200	6160	6.3	Positive	Positive	Negative	8	A	4	Yes	Yes	No	na	na	na	na	No	na	No	na	1	CTX
40	upper UTI	2	M	3	No	No	Positive	E.coli, E.faecalis	Negative		14300	7293	6.8	Positive	Positive	Positive	7	B	1	Yes	Yes	Yes	No	na	No	No	No	na	No	na	1	ABPC/SBT1CTX
41	upper UTI	86	F	3	No	No	Positive	E.coli	Negative		16500	11715	10.8	Positive	Positive	Negative	9	A	1	Yes	Yes	No	na	na	na	na	No	na	No	na	2	CTX
42	upper UTI	2	M	1	No	No	Negative		Negative		13400	4288	0.8	Positive	Negative	Negative	4	B	1	No	na	No	na	na	na	na	No	na	No	na	1	CTX
43	upper UTI	52	F	2	No	No	Negative		Negative		12400	8928	6.1	Positive	Negative	Negative	5	A	1	No	na	No	na	na	na	na	No	na	No	na	3	CTX
44	upper UTI	2	M	1	No	No	Negative		Negative		15700	13031	3.8	Negative	Negative	Negative	5	A	1	No	na	No	na	na	na	na	No	na	No	na	2	CTX
45	upper UTI	121	F	3	Yes	Yes	Negative		Negative		15300	11322	28.7	Positive	Negative	Positive	9	A	1	No	na	No	na	na	na	na	No	na	No	na	2	CTRX
46	upper UTI	1	M	1	No	No	Positive	E.coli	Positive	E.coli	7200	3672	10.4	Positive	Positive	Positive	5	A	2	No	na	Yes	Yes	2	No	Yes	No	na	No	na	3	ABPC1CTX
47	lower UTI	2	F	1	No	No	Positive	E.coli	Negative		18800	9588	0.9	Positive	Positive	Positive	2	na	2	No	na	No	na	na	na	na	No	na	No	na	1	CTX
48	others	15	M	9	No	na	Negative		Negative		8200	5166	9.5	Negative	Negative	Negative	2	na	2	No	na	na	na	na	na	na	No	na	No	na	1	ABPC
49	upper UTI	2	M	3	No	No	Positive	E.coli	Negative		18900	7371	1.3	Positive	Positive	Positive	6	A	2	No	na	No	na	na	na	na	No	na	No	na	2	CTX
50	upper UTI	45	M	6	Yes	No	Positive	E.coli	Negative		15900	9699	18.4	Positive	Positive	Positive	8	A	4	No	na	No	na	na	na	na	No	na	No	na	1	CTX
51	upper UTI	61	F	3	No	No	Positive	E.coli	Negative		19800	15840	10.3	Positive	Positive	Negative	9	A	1	Yes	Yes	Yes	No	na	No	No	No	na	No	na	2	CTX
52	upper UTI	7	F	6	No	No	Positive	E.coli	Negative		21500	11180	10.9	Positive	Positive	Positive	7	A	2	No	na	No	na	na	na	na	No	na	No	na	1	CTX
53	upper UTI	8	F	2	Yes	No	Negative		Negative		34900	15007	14.1	Positive	Negative	Negative	6	B	1	No	na	Yes	Yes	3	No	Yes	No	na	No	na	2	CTX
54	upper UTI	4	F	2	No	No	Positive	E.coli	Negative		23800	15232	4.7	Positive	Negative	Negative	4	B	1	No	na	No	na	na	na	na	No	na	No	na	1	CTX
55	upper UTI	125	F	2	Yes	No	Negative		Negative		21600	16416	9.7	Positive	Negative	Positive	9	A	1	Yes	Yes	Yes	No	na	No	No	No	na	No	na	2	CTX
56	upper UTI	3	M	2	No	No	Negative		Negative		22900	15114	5.1	Positive	Positive	Negative	9	A	1	Yes	Yes	Yes	Yes	3	No	Yes	No	na	No	na	2	CTX
57	lower UTI	2	M	2	No	No	Positive	E.coli	Negative		16400	10332	2.4	Positive	Negative	Negative	3	na	1	No	na	No	na	na	na	na	No	na	No	na	1	CTX
58	upper UTI	40	M	3	No	Yes	Negative		Negative		19700	13396	7.1	Negative	Negative	Negative	9	A	1	Yes	Yes	Yes	Yes	3	No	Yes	No	na	No	na	3	CTX
59	upper UTI	3	M	2	No	No	Positive	E.coli	Negative		13500	7155	7	Positive	Positive	Positive	5	A	2	No	na	No	na	na	na	na	No	na	No	na	1	CTX
60	upper UTI	5	M	2	No	No	Negative		Negative		14100	10575	6.2	Negative	Positive	Negative	9	A	4	No	na	No	na	na	na	na	No	na	No	na	2	ABPC/SBT
61	upper UTI	6	M	2	Yes	No	Negative		Negative		14500	7685	20.5	Positive	Positive	Negative	9	A	4	No	na	Yes	Yes	4	Yes	No	No	na	No	na	2	CTX
62	upper UTI	3.96429	F	2	Yes	No	Positive	E.coli	Negative		17700	7080	2.8	Positive	Negative	Negative	6	B	1	Yes	Yes	Yes	No	na	No	No	No	na	No	na	1	CTX
63	upper UTI	5.21429	F	2	Yes	No	Positive	E.coli(ESBL)	Negative		16400	6560	2.3	Positive	Positive	Negative	4	B	1	Yes	Yes	Yes	No	na	No	No	No	na	No	na	1	CTX
64	upper UTI	12.1071	F	7	No	No	Positive	E.coli	Negative		10400	3848	8.8	Positive	Positive	Negative	7	A	1	Yes	Yes	No	na	na	na	na	No	na	No	na	1	CTX
65	upper UTI	22.3929	F	1	No	No	Negative		Negative		27100	13279	6.9	Negative	Negative	Negative	4	B	1	No	na	No	na	na	na	na	No	na	No	na	1	CTX
66	upper UTI	110.929	F	3	Yes	No	Negative		Negative		15000	11550	13.9	Positive	Positive	Negative	8	A	1	No	na	No	na	na	na	na	No	na	No	na	2	CTX
67	upper UTI	112.571	F	2	Yes	No	Negative		Negative		16400	12792	19.4	Positive	Positive	Negative	8	A	1	No	na	No	na	na	na	na	No	na	No	na	3	MEPM
68	upper UTI	20.1071	M	2	No	No	Negative		Negative		27500	20900	11.5	Negative	Negative	Negative	5	B	1	No	na	No	na	na	na	na	No	na	No	na	1	CTX
69	lower UTI	11.1429	M	2	No	Yes	Positive	E.coli	Negative		10600	7314	4.3	Negative	Negative	Negative	3	na	1	No	na	No	na	na	na	na	No	na	No	na	1	CTX
70	upper UTI	29.7143	F	2	Yes	No	Negative	E.coli(1*10^3)	Negative		11000	6270	2.3	Positive	Negative	Positive	4	B	2	Yes	Yes	Yes	No	na	No	No	No	na	No	na	1	CTX
71	upper UTI	10.4643	F	4	No	No	Negative		Negative		27800	13900	10.3	Positive	Positive	Positive	5	B	1	Yes	Yes	No	na	na	na	na	No	na	No	na	2	CTX
72	upper UTI	9.67857	F	4	Yes	No	Negative	E.coli(1*10^４)、enterococcus sus(1*10^3)	Negative		13200	8712	5.7	Positive	Positive	Positive	6	B	1	Yes	Yes	No	na	na	na	na	No	na	No	na	2	CTX
73	others	1.17857	F	2	No	No	Negative		Negative		11400	4446	3.9	Positive	Negative	Positive	2	na	1	No	na	na	na	na	na	na	No	na	No	na	1	CTX
74	upper UTI	3.03571	M	1	No	No	Negative		Negative		9500	4655	4.2	Negative	Negative	Negative	5	B	1	No	na	No	na	na	na	na	No	na	No	na	2	CTX
75	upper UTI	43.3571	M	6	No	Yes	Negative		Negative		15000	7500	4.7	Negative	Negative	Negative	4	B	1	Yes	Yes	No	na	na	na	na	No	na	No	na	1	CTX
76	upper UTI	63.6429	F	3	No	No	Positive	Klebsiella Pneumoaniae	Negative		18800	16168	7.1	Positive	Positive	Negative	9	A	1	No	na	No	na	na	na	na	No	na	No	na	2	CTX
77	upper UTI	70.25	F	4	Yes	No	Negative	E.coli(1*10^4)	Negative		10200	4896	2.6	Positive	Positive	Negative	9	A	2	No	na	Yes	Yes	2	No	Yes	No	na	No	na	1	CTX
78	upper UTI	2.46429	M	2	No	No	Negative	E.coli(1*10^4), GBS(1*10^4)	Negative		25800	17286	8.2	Positive	Positive	Positive	4	A	1	No	na	No	na	na	na	na	No	na	No	na	2	CTX, ABPC
79	upper UTI	6.42857	M	2	No	Yes	Positive	E.coli	Negative		48100	34632	18.9	Positive	Positive	Positive	9	A	4	Yes	Yes	No	na	na	na	na	No	na	No	na	4	CTX
80	upper UTI	5.78571	M	2	No	No	Positive	E.coli	Negative		32100	9951	5.5	Positive	Positive	Positive	9	A	1	No	na	No	na	na	na	na	No	na	No	na	1	CTX
81	upper UTI	53.8929	M	3	No	No	Negative		Negative		13300	9576	8.6	Negative	Negative	Negative	9	A	1	Yes	Yes	Yes	Yes	3	No	Yes	No	na	No	na	2	CTX
82	upper UTI	4.32143	M	1	Yes	No	Negative		Negative		26800		5.5	Positive	Positive	Positive	7	A	1	Yes	Yes	Yes	Yes	1	No	Yes	No	na	No	na	2	CTX
83	upper UTI	20.1071	F	3	No	No	Positive	E.coli	Negative		14900	9834	7.4	Positive	Positive	Negative	9	A	1	Yes	Yes	No	na	na	na	na	No	na	No	na	2	CTX
84	upper UTI	8.67857	M	6	No	No	Positive	E.coli	Negative		41000	17220	16.6	Positive	Positive	Positive	9	A	1	Yes	Yes	No	na	na	na	na	No	na	No	na	2	CTX
85	upper UTI	11.3214	M	3	No	No	Positive	E.coli	Negative		32700	24852	17.9	Positive	Positive	Positive	9	A	2	No	na	No	na	na	na	na	No	na	No	na	1	CTX
86	upper UTI	12.4286	M	3	Yes	No	Positive	E.coli	Negative		29500	20060	10.4	Positive	Positive	Positive	9	A	1	Yes	Yes	Yes	No	na	No	No	No	na	No	na	2	CTX
87	upper UTI	4.46429	F	2	No	No	Positive	E.coli	Negative		17900	10024	2.9	Positive	Positive	Negative	7	B	1	Yes	Yes	No	na	na	na	na	No	na	No	na	2	CTX
88	upper UTI	4.46429	F	2	No	No	Negative		Negative		20700	7452	7.4	Negative	Negative	Negative	4	A	1	No	na	No	na	na	na	na	No	na	No	na	1	CTX
89	others	92.8571	F	2	No	No	Negative		Negative		29800	27714	4.7	Positive	Negative	Positive	3	na	1	No	na	na	na	na	na	na	No	na	No	na	1	CTX
90	upper UTI	2.07143	M	1	No	No	Positive	E.coli	Negative		17800	11748	5.3	Positive	Positive	Positive	6	B	1	No	na	No	na	na	na	na	No	na	No	na	1	CTX
91	upper UTI	10.9643	F	3	No	No	Positive	E.coli	Negative		37500	28125	15.8	Positive	Positive	Positive	9	A	1	Yes	Yes	No	na	na	na	na	No	na	No	na	3	CTX
92	upper UTI	5.03571	M	2	No	No	Negative		Negative		23000	15180	1.8	Negative	Positive	Negative	7	A	1	Yes	Yes	No	na	na	na	na	No	na	No	na	1	CTX
93	upper UTI	3.85714	F	1	No	No	Positive	E.faecalis	Negative		29200	17520	7.8	Positive	Negative	Negative	5	A	3	No	na	No	na	na	na	na	No	na	No	na	1	CTX
94	upper UTI	6.25	F	1	Yes	No	Negative	E.coli(1*10^4)	Negative		22700	17933	7.5	Positive	Negative	Positive	4	B	4	No	na	Yes	Yes	4	Yes	No	No	na	No	na	3	CTX, ABPC/SBT
95	lower UTI	61.8571	M	2	No	No	Positive	proteus mirabilis	Negative		25700	21588	1.2	Positive	Positive	Positive	3	na	1	No	na	No	na	na	na	na	No	na	No	na	1	CTX
96	upper UTI	5.89286	M	2	No	No	Positive	E.faecalis	Negative		26500	21200	13.8	Negative	Positive	Negative	8	A	2	No	na	No	na	na	na	na	No	na	No	na	3	CTX
97	upper UTI	20.1071	F	3	No	No	Negative		Negative		21500	16770	5.7	Positive	Negative	Negative	6	A	1	Yes	Yes	Yes	No	na	No	No	No	na	No	na	2	CTX
98	upper UTI	4.03571	M	4	No	No	Positive	E.coli	Negative		12900	8256	2.9	Positive	Positive	Positive	5	B	4	No	na	No	na	na	na	na	No	na	No	na	1	CTX
99	upper UTI	10.75	M	3	No	Yes	Negative		Negative		27200	7072	6.7	Positive	Negative	Negative	8	A	1	Yes	Yes	Yes	No	na	No	No	No	na	No	na	1	CTX
100	upper UTI	6.85714	F	1	No	No	Positive	E.coli	Negative		32500	18525	12	Positive	Positive	Positive	7	A	1	Yes	Yes	No	na	na	na	na	No	na	No	na	1	CTX
101	upper UTI	3.71429	F	2	No	No	Negative		Negative		17700	8496		Positive	Negative	Positive	4	B	1	No	na	No	na	na	na	na	No	na	No	na	1	CTX
102	upper UTI	10.9643	M	2	No	No	Negative		Negative		20000	9600	5.1	Negative	Negative	Negative	5	A	1	No	na	No	na	na	na	na	No	na	No	na	2	CTX
103	upper UTI	8.10714	F	3	No	Yes	Negative		Negative		16600	13114	8.2	Negative	Negative	Positive	4	A	1	No	na	No	na	na	na	na	No	na	No	na	4	CTX
104	upper UTI	1.71429	M	1	No	No	Negative		Negative		13800	8142	5.9	Positive	Negative	Negative	4	A	3	No	na	Yes	Yes	4	Yes	No	No	na	No	na	1	CTX
105	upper UTI	4.28571	M	1	No	No	Negative		Negative		23600	10856	2.7	Positive	Negative	Positive	6	B	1	Yes	Yes	No	na	na	na	na	No	na	No	na	1	CTX
106	upper UTI	10.3571	F	1	No	No	Positive	E.coli	Negative		27400	21646	14.1	Positive	Negative	Positive	6	A	3	Yes	Yes	Yes	No	na	No	No	No	na	No	na	3	CTRX, ABPC
107	upper UTI	6.10714	M	2	No	Yes	Positive	E.coli	Negative		20200	10100	5.16	Negative	Positive	Negative	4	A	2	Yes	No	Yes	Yes	1	No	Yes	No	na	No	na	1	CTX
108	upper UTI	9.92857	F	1	Yes	No	Positive	E.coli	Negative		18000	11340	7.47	Positive	Positive	Positive	5	B	2	No	na	Yes	Yes	3	No	Yes	No	na	No	na	na
